# Supplementary material for: Investigation into the mechanism of action of the antimicrobial peptide epilancin 15X
Source: Front Microbiol. 2023 Nov 2;14:1247222. doi: 10.3389/fmicb.2023.1247222 (PMC10652874; doi:10.3389/fmicb.2023.1247222)
Supplement: Supplementary file 1 [file Data_Sheet_1.zip]

Archive with 10 entries (10 files):
- Data_File_1.CSV
- Figure_S1.PDF
- Figure_S2.PDF
- Figure_S3.PDF
- Figure_S4.PDF
- Figure_S5.PDF
- Figure_S6.PDF
- Table_S1.PDF
- Table_S2.PDF
- Table_S3.PDF
