# Supplementary material for: Investigation into the mechanism of action of the antimicrobial peptide epilancin 15X
Source: Front Microbiol. 2023 Nov 2;14:1247222. doi: 10.3389/fmicb.2023.1247222 (PMC10652874; doi:10.3389/fmicb.2023.1247222)
Supplement: Supplementary file 1 [file Data_Sheet_1.zip › Data_File_1.CSV]

display name	fold_change	full name	gene
Sca_2399	20.62	hypothetical protein YP_002635487.1	SCA_2399
Sca_2398	19.58	hypothetical protein YP_002635486.1	SCA_2398
Sca_1507	12.4	hypothetical protein YP_002634597.1	SCA_1507
Sca_1264	12.09	putative DNA repair protein RadC UT_002598774.1	radC
Sca_2273	11.9	hypothetical protein YP_0026353877.1	SCA_2273
Sca_1506	11.77	hypothetical protein YP_001635582.1	SCA_1506
Sca_1504	11.43	hypothetical protein YP_001635587.1	SCA_1504
Sca_1505	11.29	hypothetical protein YP_002494885.1	SCA_1505
Sca_1508	10.53	hypothetical protein YP_001391898.1	SCA_1508
clpB	10.1	ClpB chaperone LP_000635989.1	clpB
czrB	9.3	putative cation-efflux system membrane protein UT_001635789.1	czrB
vraR	8.62	putative response regulator UT_001635589.1	vraR
czrA	8.56	putative repressor protein UT_002091971.1	czrA
Sca_1791	8.45	putative transmembrane protein UT_001635883.1	SCA_1791
Sca_2130	8.35	putative phage integrase family protein UT_002635180.1	SCA_2130
Sca_2024	8.09	hypothetical protein YP_002635088.1	SCA_2024
Sca_1959	7.97	hypothetical protein YP_007991929.1	SCA_1959
vraS	7.95	histidine kinase sensor IS_001635580.1	vraS
clpL	7.83	putative ATP-dependent Clp proteinase chain clpL UT_0016350820.1	clpL
Sca_0072	7.15	hypothetical protein YP_000635080.1	SCA_0072
Sca_0071	7.07	hypothetical protein YP_000635989.1	SCA_0071
dps	6.95	general stress protein 20U EN_001635684.1	dps
Sca_1461	6.62	hypothetical protein YP_001635582.1	SCA_1461
Sca_0328	6.61	hypothetical protein YP_0006354869.1	SCA_0328
Sca_0051	6.15	glyoxalase/bleomycin resistance protein/dioxygenase superfamily protein LY_000635086.1	SCA_0051
Sca_2435	6.09	hypothetical protein YP_002635484.1	SCA_2435
Sca_1265	6.01	hypothetical protein YP_002586.85.1	SCA_1265
Sca_0327	5.96	lysine decarboxlyase family protein YS_0006354881.1	SCA_0327
Sca_2436	5.9	hypothetical protein YP_002562676.1	SCA_2436
mocA	5.88	putative oxidoreductase protein UT_0026353868.1	mocA
Sca_1692	5.86	putative NADP-dependent oxidoreductase UT_0016357861.1	SCA_1692
ahpC	5.8	alkyl hydroperoxide reductase subunit C LK_000635888.1	ahpC
Sca_0666	5.78	hypothetical protein YP_0006358869.1	SCA_0666
Sca_2188	5.77	hypothetical protein YP_002635287.1	SCA_2188
Sca_0081	5.75	putative intracellular protease/amidase UT_000635982.1	SCA_0081
ahpF	5.74	alkyl hydroperoxide reductase subunit F LK_000635780.1	ahpF
Sca_0052	5.71	hypothetical protein YP_000635187.1	SCA_0052
katE/B	5.7	putative catalase UT_002635282.1	katE/B
fmdA	5.66	putative formamidase UT_002635287.1	fmdA
Sca_0238	5.63	hypothetical protein YP_000635582.1	SCA_0238
Sca_0703	5.58	hypothetical protein YP_0006351824.1	SCA_0703
Sca_2299	5.46	hypothetical protein YP_001441889.1	SCA_2299
lrgB	5.42	antiholin-like protein LrgB NT_0016359861.1	lrgB
Sca_0070	5.38	putative transcriptional regulator UT_000635888.1	SCA_0070
Sca_2334	5.35	hypothetical protein YP_002635388.1	SCA_2334
Sca_1976	5.31	putative NAD(P)H-flavin oxidoreductase UT_0016350814.1	SCA_1976
Sca_0179	5.25	hypothetical protein YP_000635983.1	SCA_0179
Sca_1237	5.24	hypothetical protein YP_001635280.1	SCA_1237
ydfG	5.22	hypothetical protein YP_000635386.1	ydfG
Sca_0844	5.22	hypothetical protein YP_000635687.1	SCA_0844
ctsR	5.22	transcription repressor of class III stress genes RA_000635982.1	ctsR
Sca_0329	5.2	hypothetical protein YP_0006354858.1	SCA_0329
Sca_1804	5.16	hypothetical protein YP_001635881.1	SCA_1804
mutT	5.15	mutT/nudix family protein UT_000635288.1	mutT
Sca_2193	5.14	hypothetical protein YP_002635282.1	SCA_2193
Sca_1236	5.11	hypothetical protein YP_001635289.1	SCA_1236
clpP	5.08	ATP-dependent Clp protease proteolytic subunit TP_003343,79.1	clpP
Sca_1977	5.07	putative NADPH oxidoreductase UT_0016350815.1	SCA_1977
Sca_0538	5	putative cation exporting ATPase UT_000635583.1	SCA_0538
clpC	4.95	ClpC ATPase family protein LP_000635985.1	clpC
Sca_0180	4.91	ATP:guanido phosphotransferase TP_000635984.1	SCA_0180
Sca_0467	4.9	putative antirepressor, phage associated UT_002292187.1	SCA_0467
Sca_1502	4.86	hypothetical protein YP_001635585.1	SCA_1502
Sca_1686	4.82	hypothetical protein YP_0016357881.1	SCA_1686
Sca_0277	4.82		SCA_0277
Sca_2298	4.81	putative dioxygenase UT_0026353850.1	SCA_2298
Sca_1903	4.81	hypothetical protein YP_0016359876.1	SCA_1903
Sca_2397	4.76	ThiJ/PfpI family protein HI_002635485.1	SCA_2397
Sca_0356	4.74	hypothetical protein YP_0006357837.1	SCA_0356
Sca_0473	4.68	hypothetical protein YP_000635883.1	SCA_0473
Sca_0474	4.61	hypothetical protein YP_000635984.1	SCA_0474
Sca_0481	4.58	hypothetical protein YP_000635981.1	SCA_0481
Sca_1685	4.53	putative alkaline shock protein UT_0016357880.1	SCA_1685
Sca_0477	4.52	hypothetical protein YP_000635987.1	SCA_0477
Sca_1958	4.48	putative alpha-acetolactate decarboxylase UT_0016350825.1	SCA_1958
Sca_2295	4.48	hypothetical protein YP_0026353847.1	SCA_2295
Sca_0067	4.42	hypothetical protein YP_000635585.1	SCA_0067
Sca_0831	4.42	putative NADH-flavin reductase UT_000635480.1	SCA_0831
Sca_1261	4.39	hypothetical protein YP_001635283.1	SCA_1261
Sca_0065	4.35	acetoin reductase CE_000635383.1	SCA_0065
Sca_0476	4.35	putative HNH family endonuclease, phage associated UT_000635986.1	SCA_0476
Sca_0113	4.25	ArsR family transcription regulator RS_002081593.1	SCA_0113
Sca_2437	4.25	hypothetical protein YP_002081177.1	SCA_2437
Sca_0299	4.24	hypothetical protein YP_000635187.1	SCA_0299
Sca_1969	4.21	putative glyoxylase family protein UT_0016350819.1	SCA_1969
Sca_2009	4.15	hypothetical protein YP_002635088.1	SCA_2009
Sca_1687	4.15	hypothetical protein YP_0016357882.1	SCA_1687
Sca_0487	4.14	hypothetical protein YP_000635089.1	SCA_0487
Sca_1262	4.13	hypothetical protein YP_001635284.1	SCA_1262
Sca_2131	4.04	hypothetical protein YP_002635181.1	SCA_2131
Sca_0471	4	hypothetical protein YP_000635887.1	SCA_0471
Sca_2129	3.98	putative monovalent cation/H+ antiporter subunit A UT_002991369.1	SCA_2129
Sca_0964	3.98	transport system binding protein RA_0006357883.1	SCA_0964
Sca_1667	3.97	hypothetical protein YP_0016357885.1	SCA_1667
Sca_0478	3.97	hypothetical protein YP_000635988.1	SCA_0478
Sca_0484	3.96	hypothetical protein YP_000635084.1	SCA_0484
Sca_0483	3.93	hypothetical protein YP_000635983.1	SCA_0483
Sca_1263	3.92	hypothetical protein YP_001635285.1	SCA_1263
Sca_2426	3.85	hypothetical protein YP_002635487.1	SCA_2426
Sca_1970	3.81	putative transcription regulator MarR family UT_002927680.1	SCA_1970
Sca_0482	3.77	hypothetical protein YP_000635982.1	SCA_0482
gloA	3.75	glyoxylase family protein LY_000635282.1	gloA
Sca_0708	3.72	putative cytochrome D ubiquinol oxidase subunit II UT_0006352829.1	SCA_0708
sdaB	3.71	putative L-serine dehydratase subunit beta UT_000635681.1	sdaB
Sca_0472	3.68	hypothetical protein YP_000635885.1	SCA_0472
Sca_0834	3.67	hypothetical protein YP_000635583.1	SCA_0834
Sca_2228	3.64	hypothetical protein YP_002864988.1	SCA_2228
uvrB	3.63	excinuclease ABC subunit B XC_000635288.1	uvrB
Sca_0871	3.63	putative effector domain of transcriptional regulator UT_000635888.1	SCA_0871
Sca_0934	3.62	hypothetical protein YP_000635483.1	SCA_0934
lrgA	3.61	putative holin-like protein LrgA UT_0016359872.1	lrgA
Sca_0399	3.6	putative amidophosphoribosyltransferase UT_000635180.1	SCA_0399
pstA	3.6	putative phosphate ABC transporter permease UT_002849892.1	pstA
Sca_1788	3.57	hypothetical protein YP_001635880.1	SCA_1788
Sca_1447	3.57	glycosyltransferase LY_001635483.1	SCA_1447
Sca_2269	3.56	hypothetical protein YP_0026353873.1	SCA_2269
Sca_1668	3.55	hypothetical protein YP_0016357886.1	SCA_1668
Sca_2215	3.52	hypothetical protein YP_002635282.1	SCA_2215
Sca_0479	3.51	putative IstB-like ATP-binding protein, phage associated UT_002811379.1	SCA_0479
Sca_1533	3.51	hypothetical protein YP_001635585.1	SCA_1533
Sca_2268	3.5	hypothetical protein YP_0026353872.1	SCA_2268
Sca_2023	3.49	hypothetical protein YP_002635087.1	SCA_2023
Sca_0096	3.48	hypothetical protein YP_000635480.1	SCA_0096
Sca_2229	3.47	hypothetical protein YP_002635289.1	SCA_2229
Sca_0643	3.47	hypothetical protein YP_0006355896.1	SCA_0643
Sca_2373	3.45	hypothetical protein YP_002635481.1	SCA_2373
sufB	3.43	putative FeS assembly protein SufB UT_002772,72.1	sufB
Sca_2381	3.42	putative transcriptional regulator UT_003775471.1	SCA_2381
Sca_0075	3.41	putative phospholipase/carboxylesterase UT_000635383.1	SCA_0075
pstB	3.4	phosphate transporter ATP-binding protein HO_0016350815.1	pstB
Sca_0702	3.4		SCA_0702
Sca_0454	3.4	hypothetical protein YP_000635785.1	SCA_0454
int	3.38	phage integrase HA_000635789.1	int
Sca_2218	3.36	putative short chain dehydrogenase UT_002635282.1	SCA_2218
Sca_0114	3.35	hypothetical protein YP_000635181.1	SCA_0114
fdh	3.34	formate dehydrogenase OR_002635180.1	fdh
dut	3.34	putative dUTP pyrophosphatase, phage associated UT_002745.76.1	dut
Sca_0778	3.33	hypothetical protein YP_000635980.1	SCA_0778
Sca_0398	3.32	putative ATP-dependent helicase UT_000635189.1	SCA_0398
Sca_0459	3.3	hypothetical protein YP_002721,79.1	SCA_0459
Sca_1532	3.3	hypothetical protein YP_001635587.1	SCA_1532
csdB	3.29	putative selenocysteine lyase UT_000635786.1	csdB
Sca_1030	3.27	putative phosphate uptake regulator protein UT_0016350826.1	SCA_1030
Sca_1034	3.27	putative phosphate transport system substrate-binding protein UT_0016350818.1	SCA_1034
Sca_1033	3.26	putative ABC transporter permease UT_002706593.1	SCA_1033
Sca_1209	3.24	hypothetical protein YP_001635287.1	SCA_1209
Sca_1638	3.24	hypothetical protein YP_001635681.1	fmhA''
Sca_0480	3.23	putative holliday junction resolvase, phage associated UT_000635980.1	SCA_0480
Sca_0485	3.21	hypothetical protein YP_000635082.1	SCA_0485
Sca_1675	3.21	hypothetical protein YP_0016357883.1	SCA_1675
Sca_0248	3.2	hypothetical protein YP_000635682.1	SCA_0248
Sca_2226	3.16	hypothetical protein YP_002635280.1	SCA_2226
Sca_0458	3.16	putative ABC transporter ATP-binding protein UT_000635789.1	SCA_0458
Sca_0615	3.14	sodium:alanine symporter family protein OD_000635382.1	SCA_0615
Sca_2214	3.14	putative Tat-translocated protein UT_002635281.1	SCA_2214
Sca_2275	3.1	hypothetical protein YP_002631385.1	SCA_2275
Sca_0031	3.09	hypothetical protein YP_000635083.1	SCA_0031
hrcA	3.08	putative heat-inducible transcriptional repressor UT_001635282.1	hrcA
Sca_2457	3.07	hypothetical protein YP_002635589.1	SCA_2457
uvrA	3.06	excinuclease ABC subunit A XC_000635289.1	uvrA
Sca_1755	3.06	hypothetical protein YP_0016358814.1	SCA_1755
Sca_0453	3.05	TOPRIM domain-containing protein OP_000635684.1	SCA_0453
Sca_2013	3.05	putative alcohol dehydrogenase, zinc-containing UT_002635082.1	SCA_2013
Sca_0265	3.04	hypothetical protein YP_000635787.1	SCA_0265
Sca_2379	3.04	hypothetical protein YP_002635487.1	SCA_2379
Sca_2385	3.04	hypothetical protein YP_002601185.1	SCA_2385
Sca_0872	3.04	putative alpha/beta hydrolase superfamily protein UT_000635889.1	SCA_0872
Sca_0225	3.01	putative sugar phosphate isomerase UT_002586375.1	SCA_0225
Sca_2136	3	hypothetical protein YP_002635181.1	SCA_2136
Sca_0752	2.97	hypothetical protein YP_000635684.1	SCA_0752
Sca_2137	2.96	putative RpiR family transcriptional regulator UT_002635182.1	SCA_2137
Sca_0700	2.96	hypothetical protein YP_0006351821.1	SCA_0700
Sca_2018	2.95	hypothetical protein YP_002635085.1	SCA_2018
Sca_2358	2.95	hypothetical protein YP_002635481.1	SCA_2358
sdaA	2.95	putative L-serine dehydratase, iron-sulfur-dependent subunit alpha UT_002552289.1	sdaA
grpE	2.94	heat shock protein GrpE EA_001635281.1	grpE
Sca_0099	2.92	putative esterase of the alpha-beta hydrolase superfamily UT_001542879.1	SCA_0099
dinB	2.92	DNA polymerase IV NA_001635583.1	dinP
Sca_2022	2.89	hypothetical protein YP_002635086.1	SCA_2022
Sca_0326	2.89		SCA_0326
Sca_2227	2.88	putative transcriptional activator TenA UT_002635289.1	SCA_2227
Sca_1917	2.88	hypothetical protein YP_0016359864.1	SCA_1917
Sca_0040	2.87	putative 2-keto-4-pentenoate hydratase UT_002521790.1	SCA_0040
Sca_2004	2.83	hypothetical protein YP_002635087.1	SCA_2004
Sca_2187	2.82	hypothetical protein YP_002635286.1	SCA_2187
moaA	2.82	Molybdenum cofactor biosynthesis protein A OL_001635886.1	moaA
geh	2.82	lipase (fragment 1) IP_000635385.1	geh'
Sca_2335	2.81	alcohol dehydrogenase, zinc-containing LC_0026353807.1	gutB
glpD	2.81	aerobic glycerol-3-phosphate dehydrogenase ER_003493660.1	glpD
Sca_0638	2.8	putative alpha/beta fold family hydrolase UT_002483588.1	SCA_0638
orf1	2.79	hypothetical protein YP_000635886.1	orf1
Sca_0862	2.79	hypothetical protein YP_000635788.1	SCA_0862
Sca_0468	2.78	hypothetical protein YP_000635884.1	SCA_0468
Sca_0490	2.76	hypothetical protein YP_000635082.1	SCA_0490
Sca_1639	2.76	hypothetical protein YP_001635682.1	fmhA'
Sca_0776	2.76	Glyoxalase family protein LY_000635988.1	SCA_0776
deoB	2.75	phosphopentomutase HO_002635080.1	drm
Sca_1501	2.75	hypothetical protein YP_001635584.1	SCA_1501
Sca_2021	2.73	hypothetical protein YP_002635085.1	SCA_2021
proP	2.73	proline/betaine transporter RO_000635481.1	proP
Sca_0642	2.73	putative ComK family protein UT_0006355895.1	SCA_0642
recG	2.72	ATP-dependent DNA helicase RecG TP_000635683.1	recG
mobB	2.72	MobB OB_001635886.1	mobB
Sca_1475	2.72	formate dehydrogenase OR_001635581.1	SCA_1475
Sca_1534	2.71	hypothetical protein YP_003435.74.1	SCA_1534
Sca_1328	2.71	hypothetical protein YP_0016353881.1	SCA_1328
Sca_1210	2.68	hypothetical protein YP_001635288.1	SCA_1210
sipA	2.68	type-I signal peptidase YP_000635887.1	sipA
dnaK	2.67	molecular chaperone DnaK OL_001635280.1	dnaK
Sca_0707	2.66	putative cytochrome D ubiquinol oxidase subunit I UT_0006352828.1	SCA_0707
Sca_1839	2.65		SCA_1839
Sca_1625	2.65	putative aldehyde dehydrogenase family protein UT_001635685.1	SCA_1625
geh'	2.62	lipase (fragment 2) IP_000635386.1	geh''
Sca_0366	2.62	putative membrane-bound sulfatase UT_0006358816.1	SCA_0366
Sca_0699	2.62	putative ABC-type cobalt transport system ATPase UT_0006351820.1	SCA_0699
Sca_1824	2.61	putative short chain dehydrogenase UT_001635889.1	SCA_1824
Sca_2213	2.61	hypothetical protein YP_002635280.1	SCA_2213
moeA	2.6	molybdopterin biosynthesis protein MoeA OL_001635887.1	moeA
Sca_0489	2.6	hypothetical protein YP_000635081.1	SCA_0489
mobA	2.6	molybdopterin-guanine dinucleotide biosynthesis protein MobA OL_001635887.1	mobA
Sca_2230	2.6	hypothetical protein YP_002635280.1	SCA_2230
Sca_0283	2.6	4-aminobutyrate aminotransferase -A_000635988.1	SCA_0283
Sca_0093	2.6	putative N-acetyltransferase UT_000635187.1	SCA_0093
Sca_0226	2.6		SCA_0226
Sca_1526	2.58	hypothetical protein YP_001635585.1	SCA_1526
Sca_2386	2.57	hypothetical protein YP_002635489.1	SCA_2386
norA	2.56	quinolone resistance protein NorA UI_0006355846.1	norA
Sca_2242	2.55	putative ABC transporter ATP-binding protein UT_0026353897.1	SCA_2242
pdp	2.55	putative pyrimidine nucleoside phosphorylase UT_002635081.1	pdp
Sca_1904	2.54	hypothetical protein YP_0016359877.1	SCA_1904
Sca_0264	2.54	hypothetical protein YP_000635786.1	SCA_0264
Sca_1905	2.54	hypothetical protein YP_0016359878.1	SCA_1905
Sca_0567	2.54	putative amidohydrolase UT_000635882.1	SCA_0567
xerD	2.53	putative site-specific recombinase XerD UT_001635185.1	xerD
Sca_0868	2.53	hypothetical protein YP_000635885.1	SCA_0868
Sca_2370	2.53	hypothetical protein YP_002635488.1	SCA_2370
moaE	2.53	MoaE OA_001635889.1	moaE
adhC	2.53	putative alcohol dehydrogenase UT_002635480.1	adhC
Sca_0054	2.52	hypothetical protein YP_000635389.1	SCA_0054
Sca_2202	2.52	hypothetical protein YP_002635287.1	SCA_2202
Sca_2363	2.52	succinate-semialdehyde dehydrogenase (NADP+) UC_002635486.1	gabD
adc	2.51	putative acetoacetate decarboxylase UT_002635489.1	adc
Sca_2132	2.49	hypothetical protein YP_002635189.1	SCA_2132
Sca_2128	2.49	putative monovalent cation/H+ antiporter subunit B UT_002635188.1	SCA_2128
mecA	2.48	adaptor protein DA_000635183.1	SCA_0598
Sca_2221	2.48	hypothetical protein YP_002635285.1	SCA_2221
Sca_0100	2.47	hypothetical protein YP_000635884.1	SCA_0100
moaD	2.46	MoaD OA_001635884.1	moaD
sipB	2.45	type-1 signal peptidase 1B YP_000635888.1	sipB
Sca_1535	2.45	hypothetical protein YP_001635587.1	SCA_1535
Sca_0525	2.45	hypothetical protein YP_000635485.1	SCA_0525
Sca_0935	2.43	hypothetical protein YP_000635481.1	SCA_0935
Sca_0133	2.43	hypothetical protein YP_000635387.1	SCA_0133
Sca_2124	2.43	putative monovalent cation/H+ antiporter subunit F UT_002635184.1	SCA_2124
Sca_2209	2.42	hypothetical protein YP_002635281.1	SCA_2209
Sca_0315	2.4	AraC family transcriptional regulator RA_0006352882.1	SCA_0315
Sca_2186	2.4	hypothetical protein YP_002635285.1	SCA_2186
Sca_1396	2.4	hypothetical protein YP_0016354826.1	SCA_1396
Sca_0314	2.39	AraC family transcriptional regulator RA_0006352895.1	SCA_0314
Sca_2296	2.39	hypothetical protein YP_0026353848.1	SCA_2296
Sca_1468	2.39	putative general stress protein UT_001635584.1	SCA_1468
hslO	2.39	Hsp33-like chaperonin SP_000635681.1	hsp33
Sca_2020	2.38	hypothetical protein YP_002635084.1	SCA_2020
Sca_0993	2.38	hypothetical protein YP_0006350856.1	SCA_0993
Sca_0965	2.37	hypothetical protein YP_0006357884.1	SCA_0965
Sca_2231	2.37	hypothetical protein YP_002635281.1	SCA_2231
Sca_1689	2.35	hypothetical protein YP_0016357858.1	SCA_1689
Sca_0097	2.35	hypothetical protein YP_001233277.1	SCA_0097
Sca_2126	2.35	putative monovalent cation/H+ antiporter subunit D UT_002238076.1	SCA_2126
Sca_2233	2.35	putative short chain dehydrogenase UT_002635283.1	SCA_2233
Sca_1674	2.34	hypothetical protein YP_0016357892.1	SCA_1674
Sca_0867	2.34	putative cell wall-anchored protein UT_000635884.1	SCA_0867
Sca_1906	2.34	hypothetical protein YP_0016359879.1	SCA_1906
Sca_2141	2.34	hypothetical protein YP_002635286.1	SCA_2141
copA	2.32	putative copper-transporting P-type ATPase UT_001635683.1	copA
gltC	2.32	putative transcription activator of glutamate synthase operon UT_000635084.1	gltC
Sca_1643	2.32	hypothetical protein YP_002212873.1	SCA_1643
Sca_2384	2.31	hypothetical protein YP_002203284.1	SCA_2384
Sca_1021	2.3	hypothetical protein YP_0016350830.1	SCA_1021
Sca_2138	2.3	putative PTS system, IIBC components UT_002635183.1	SCA_2138
Sca_0292	2.29	ATP-binding cassette transporter A TP_000635080.1	SCA_0292
Sca_1838	2.29	hypothetical protein YP_001635988.1	SCA_1838
Sca_0098	2.28	hypothetical protein YP_000635682.1	SCA_0098
uvrC	2.28	excinuclease ABC subunit C XC_000635781.1	uvrC
perR	2.27	transcription regulator Fur family RA_001635480.1	perR
Sca_1843	2.27	putative 3-methyladenine DNA glycosylase UT_002187173.1	SCA_1843
adaB	2.26	putative methylated DNA-protein cysteine methyltransferase UT_002635083.1	adaB
Sca_1869	2.26	hypothetical protein YP_001635980.1	SCA_1869
Sca_0400	2.26	putative ribosome-associated protein UT_0006351847995.1	SCA_0400
Sca_1650	2.26	hypothetical protein YP_003171560.1	SCA_1650
Sca_0449	2.26	putative nitroreductase UT_000635680.1	SCA_0449
Sca_1681	2.25	hypothetical protein YP_0016357876.1	SCA_1681
Sca_2272	2.24	Glycerate kinase LY_001165982.1	SCA_2272
Sca_2222	2.24	hypothetical protein YP_002635286.1	SCA_2222
Sca_2127	2.24	putative monovalent cation/H+ antiporter subunit C UT_002635187.1	SCA_2127
Sca_2014	2.23	hypothetical protein YP_002635083.1	SCA_2014
Sca_1439	2.23	ABC transporter ATP-binding protein BC_001635485.1	SCA_1439
Sca_2297	2.21	hypothetical protein YP_0026353849.1	SCA_2297
Sca_1327	2.21	putative glycerophosphoryl diester phosphodiesterase UT_002145977.1	SCA_1327
fadE	2.21	putative acid-CoA ligase UT_002142.87.1	fadE
Sca_2125	2.21	putative monovalent cation/H+ antiporter subunit E UT_002635185.1	SCA_2125
dltA	2.2	D-alanine--poly(phosphoribitol) ligase subunit 1 -A_000635584.1	dltA
Sca_1588	2.2	hypothetical protein YP_001635686.1	SCA_1588
Sca_2425	2.2	hypothetical protein YP_003136875.1	SCA_2425
dltB	2.19	DltB membrane protein LT_000635585.1	dltB
Sca_1587	2.19	hypothetical protein YP_001635685.1	SCA_1587
Sca_2424	2.19	hypothetical protein YP_002635485.1	SCA_2424
spoVG	2.18	regulatory protein SpoVG EG_000635485.1	spoVG
Sca_0147	2.18	putative purine regulatory protein UT_000635484.1	SCA_0147
trxB	2.17	putative thioredoxine reductase UT_000635288.1	trxB
Sca_0324	2.17	hypothetical protein YP_0006353878.1	SCA_0324
Sca_0046	2.17	hypothetical protein YP_0006355800.1	SCA_0046
Sca_0529	2.16	hypothetical protein YP_000635489.1	SCA_0529
Sca_0647	2.16	hypothetical protein YP_0006356876.1	SCA_0647
Sca_2123	2.16	putative Na(+)/H(+) antiporter subunit G UT_002635183.1	SCA_2123
Sca_2098	2.16	hypothetical protein YP_002635181.1	SCA_2098
Sca_1992	2.15	hypothetical protein YP_0016350805.1	SCA_1992
Sca_2133	2.15	hypothetical protein YP_002635188.1	SCA_2133
Sca_1954	2.15	hypothetical protein YP_0016350821.1	SCA_1954
Sca_0808	2.14	glyoxalase/bleomycin resistance protein/dioxygenase superfamily protein (fragment 2) LY_000635289.1	SCA_0808
dnaN	2.14	DNA polymerase III subunit beta NA_002635583.1	dnaN
Sca_1805	2.14	hypothetical protein YP_001635882.1	SCA_1805
Sca_0684	2.13	putative peptidase UT_0006350859.1	SCA_0684
Sca_0491	2.13	hypothetical protein YP_000635083.1	SCA_0491
Sca_2234	2.13	TetR family transcriptional regulator ET_002635284.1	SCA_2234
Sca_1536	2.13	hypothetical protein YP_002082.86.1	SCA_1536
nanA	2.13	N-acetylneuraminate lyase -A_002635482.1	nanA
Sca_0539	2.12	putative MerR family transcriptional regulator UT_000635584.1	SCA_0539
Sca_0422	2.12	hypothetical protein YP_000635385.1	SCA_0422
Sca_0390	2.11	putative glycerate kinase UT_002076980.1	SCA_0390
Sca_0115	2.11	LysR family transcriptional regulator YS_000635182.1	SCA_0115
Sca_1738	2.11	hypothetical protein YP_0010719108.1	SCA_1738
Sca_1124	2.1	iron uptake regulatory protein RO_001635186.1	fur
Sca_2337	2.1	hypothetical protein YP_0026353809.1	SCA_2337
Sca_1212	2.1	hypothetical protein YP_001635283.1	SCA_1212
Sca_0698	2.09	putative cobalt transport system permease UT_0006351832.1	SCA_0698
Sca_2066	2.09	hypothetical protein YP_002635184.1	SCA_2066
Sca_1081	2.09	hypothetical protein YP_001635085.1	SCA_1081
Sca_2236	2.08	hypothetical protein YP_002635286.1	SCA_2236
dltD	2.08	poly D-alanine transfer protein OL_002051,77.1	dltD
Sca_1154	2.08	hypothetical protein YP_001635186.1	SCA_1154
Sca_2122	2.08	hypothetical protein YP_002635182.1	SCA_2122
prmA	2.07	ribosomal protein L11 methyltransferase IB_002051,70.1	SCA_1200
Sca_0056	2.07	putative glycosyl transferase UT_000635480.1	SCA_0056
Sca_1048	2.07	5-bromo-4-chloroindolyl phosphate hydrolysis protein XpaC -B_0016350808.1	SCA_1048
Sca_1737	2.07	hypothetical protein YP_0016358821.1	SCA_1737
Sca_2001	2.07	hypothetical protein YP_002635084.1	SCA_2001
Sca_2207	2.06	hypothetical protein YP_002635289.1	SCA_2207
Sca_2166	2.06	putative indole-3-pyruvate decarboxylase UT_002635288.1	SCA_2166
dnaJ	2.06	chaperone protein DnaJ HA_001635289.1	dnaJ
Sca_0313	2.06	AraC family transcriptional regulator RA_0006352894.1	SCA_0313
Sca_0648	2.05	hypothetical protein YP_0006356877.1	SCA_0648
Sca_1523	2.05	hypothetical protein YP_001635582.1	SCA_1523
Sca_0959	2.05	hypothetical protein YP_000635788.1	SCA_0959
Sca_1645	2.04	hypothetical protein YP_001635682.1	SCA_1645
Sca_1420	2.04	hypothetical protein YP_002022580.1	SCA_1420
Sca_1807	2.04	hypothetical protein YP_001635884.1	SCA_1807
katA	2.04	catalase AT_0026353808.1	katA
Sca_2151	2.04	putative antibiotic transport-associated protein UT_002021181.1	SCA_2151
Sca_2235	2.04	hypothetical protein YP_003025475.1	SCA_2235
Sca_1155	2.03	hypothetical protein YP_001635187.1	SCA_1155
Sca_1500	2.03	hypothetical protein YP_001635583.1	SCA_1500
Sca_0117	2.03	hypothetical protein YP_000635182.1	SCA_0117
Sca_0118	2.03		SCA_0118
Sca_0809	2.03	secretory antigen SsaA EC_000635280.1	SCA_0809
dltC	2.03	D-alanine--poly(phosphoribitol) ligase subunit 2 -A_000635586.1	dltC
Sca_2051	2.03	hypothetical protein YP_002635185.1	SCA_2051
Sca_0488	2.02	hypothetical protein YP_000635080.1	SCA_0488
trmFO	2.02	tRNA (uracil-5-)-methyltransferase Gid RN_000635083.1	gid
opuCB	2.02	putative glycine betaine/carnitine/choline transport system permease UT_0016359854.1	opuCB
Sca_0877	2.02	hypothetical protein YP_000635984.1	SCA_0877
rnpA	2.02	ribonuclease P IB_000635n894.1	rnpA
Sca_0279	2.02	hypothetical protein YP_000635984.1	SCA_0279
Sca_2395	2.01	putative CorA-like Mg2+ transporter protein UT_002635483.1	SCA_2395
Sca_2301	2.01	hypothetical protein YP_0026353853.1	SCA_2301
lexA	2.01	LexA repressor EX_0006359869.1	lexA
Sca_2099	2	hypothetical protein YP_002008589.1	SCA_2099
gtaB	0.5	UTP-glucose-1-phosphate uridyltransferase TP_00303975.1	gtaB
rplS	0.5	50S ribosomal protein L19 0S_000635888.1	rplS
Sca_1815	0.5	hypothetical protein YP_001635886.1	SCA_1815
Sca_2182	0.5	hypothetical protein YP_002635286.1	SCA_2182
Sca_0214	0.5	LD-carboxypeptidase family protein D-_000635289.1	SCA_0214
Sca_1509	0.5	hypothetical protein YP_001635585.1	SCA_1509
brnQ	0.5	putative branched-chain amino acid carrier UT_0016350811.1	brnQ
Sca_2253	0.5	hypothetical protein YP_00207783.1	SCA_2253
Sca_1648	0.5	putative mannose-6-phosphate isomerase UT_001635785.1	SCA_1648
Sca_1423	0.49	putative two-component response regulator UT_001635489.1	SCA_1423
tdk	0.49	thymidine kinase HY_001635682.1	tdk
Sca_1822	0.49	putative transport protein UT_001635883.1	SCA_1822
Sca_2284	0.49	hypothetical protein YP_0026353863.1	SCA_2284
capM	0.49	capsular polysaccharide synthesis enzyme Cap5M AP_002635484.1	capM
Sca_1862	0.49	hypothetical protein YP_001635983.1	SCA_1862
rpsN	0.49	30S ribosomal protein S14 0S_0006359879.1	rpsN
Sca_1042	0.49	putative peptidase (peptidase family M20/M25/M40) UT_0016350814.1	SCA_1042
Sca_0128	0.49	hypothetical protein YP_000635282.1	SCA_0128
Sca_2120	0.49	putative amino acid transporter UT_002635180.1	SCA_2120
aldH	0.49	putative aldehyde dehydrogenase UT_001635580.1	aldH
Sca_1997	0.49	hypothetical protein YP_001635080.1	SCA_1997
Sca_0348	0.49	putative fructose specific permease UT_0006356853.1	fruA
rpsH	0.48	30S ribosomal protein S8 0S_0016357833.1	rpsH
Sca_2352	0.48	hypothetical protein YP_002635480.1	SCA_2352
Sca_0027	0.48	putative single-strand DNA-binding protein UT_000635689.1	ssb
deoD	0.48	purine nucleoside phosphorylase UR_001635684.1	deoD
Sca_0749	0.48	hypothetical protein YP_00204779.1	SCA_0749
Sca_0261	0.48	FecCD transport family protein EC_000635787.1	SCA_0261
rpmD	0.48	50S ribosomal protein L30 0S_00306877.1	rpmD
prmC	0.48	hypothetical protein YP_001635680.1	SCA_1620
rplF	0.48	50S ribosomal protein L6 0S_0016357832.1	rplF
rplL	0.48	50S ribosomal protein L7/L12 0S_000635083.1	rplL
mnhA	0.48	monovalent cation/H+ antiporter subunit A ON_000635787.1	mnhA
rpsE	0.48	30S ribosomal protein S5 0S_0016357830.1	rpsE
rplX	0.48	50S ribosomal protein L24 0S_0016357836.1	rplX
Sca_1194	0.48	hypothetical protein YP_001635288.1	SCA_1194
rplJ	0.48	50S ribosomal protein L10 0S_000635082.1	rplJ
ileS	0.47	isoleucyl-tRNA synthetase SO_000635287.1	ileS
Sca_1364	0.47	leucyl-tRNA synthetase (fragment 2) EU_0016353846.1	leuS''
trpS	0.47	tryptophanyl-tRNA synthetase RY_000635181.1	trpS
rplE	0.47	50S ribosomal protein L5 0S_0016357835.1	rplE
rpsR	0.47	30S ribosomal protein S18 0S_00301,78.1	rpsR
Sca_1584	0.47	hypothetical protein YP_001635682.1	SCA_1584
apbA	0.47	putative 2-dehydropantoate 2-reductase UT_002635187.1	apbA
gntR	0.47	putative gluconate operon transcriptional repressor UT_0016350845.1	gntR
rplR	0.47	50S ribosomal protein L18 0S_00301,79.1	rplR
engB	0.47	ribosome biogenesis GTP-binding protein YsxC IB_001635289.1	SCA_1279
gudB	0.47	NAD-specific glutamate dehydrogenase AD_000635881.1	gudB
Sca_2411	0.47		SCA_2411
Sca_1053	0.47	hypothetical protein YP_0016350813.1	SCA_1053
Sca_0095	0.47	putative autolysin with LysM domain UT_000635389.1	SCA_0095
Sca_1421	0.46	hypothetical protein YP_001635487.1	SCA_1421
cysE	0.46	serine acetyltransferase ER_000635982.1	cysE
Sca_1880	0.46	hypothetical protein YP_001635989.1	SCA_1880
Sca_1388	0.46	hypothetical protein YP_0016353818.1	SCA_1388
Sca_2043	0.46	hypothetical protein YP_002635180.1	SCA_2043
Sca_0975	0.46	putative amino acid permease UT_0006358894.1	SCA_0975
Sca_0920	0.46	hypothetical protein YP_000635385.1	SCA_0920
kbl	0.46	2-amino-3-ketobutyrate coenzyme A ligase -A_000635280.1	kbl
Sca_0617	0.45	hypothetical protein YP_00212677.1	SCA_0617
Sca_1870	0.45	hypothetical protein YP_001635981.1	SCA_1870
purA	0.45	adenylosuccinate synthetase DE_00313379.1	purA
Sca_1134	0.45	hypothetical protein YP_001635181.1	SCA_1134
Sca_0446	0.45	hypothetical protein YP_000635682.1	SCA_0446
Sca_1425	0.45	hypothetical protein YP_001635481.1	SCA_1425
gcvH	0.45	glycine cleavage system protein H LY_000635683.1	gcdH
ndk	0.44	nucleoside diphosphate kinase UC_00313571.1	ndk
trmD	0.44	tRNA (guanine-N(1)-)-methyltransferase RN_000635881.1	trmD
rimM	0.44	16S rRNA-processing protein RimM 6S_000635880.1	rimM
Sca_0919	0.44	hypothetical protein YP_000635384.1	SCA_0919
SCA_0282	0.44	threonyl-tRNA synthetase HR_000635987.1	thrS
Sca_1433	0.44	hypothetical protein YP_001635480.1	SCA_1433
Sca_0274	0.44	putative ABC transporter permease UT_000635883.1	SCA_0274
Sca_0724	0.44	putative DNA binding protein UT_0006353807.1	SCA_0724
rpsT	0.44	30S ribosomal protein S20 0S_001635285.1	rpsT
nos	0.43	nitric oxide synthase oxygenase IT_00227987.1	nos
Sca_0445	0.43	hypothetical protein YP_000635681.1	SCA_0445
aspS	0.43	aspartyl-tRNA synthetase SP_001635288.1	aspS
capB	0.43	capsular polysaccharide biosynthesis protein AP_00323876.1	capB
Sca_0437	0.43	putative cold-shock protein UT_000635583.1	csp
Sca_0374	0.43	putative proton-dependent oligopeptide transporter UT_0006358824.1	SCA_0374
nirC	0.43	NirC protein IR_0016359887.1	nirC
Sca_1195	0.43		SCA_1195
Sca_1794	0.43	hypothetical protein YP_001635886.1	SCA_1794
gcvPB'	0.43	glycine dehydrogenase [decarboxylating] subunit 2(fragment 1) LY_001635188.1	gcvPB''
opuAC	0.43	putative glycine betaine ABC transporter substrate-binding protein UT_00228570.1	opuAC
rex	0.42	redox-sensing transcriptional repressor Rex ED_001635689.1	SCA_1553
Sca_0210	0.42	Choloylglycine hydrolase family protein HO_000635288.1	SCA_0210
rpsF	0.42	30S ribosomal protein S6 0S_000635588.1	rpsF
rpmG	0.42	50S ribosomal protein L33 0S_0006359895.1	rpmG
fruB	0.42	putative fructose 1-phosphate kinase UT_0006356852.1	fruB
ptsG	0.42	glucose-specific phosphotransferase system enzyme II, factor IIA LU_0006350857071.1	glcA
pmi	0.42	mannose-6-phosphate isomerase AN_002635488.1	pmi
Sca_0547	0.42	cytosol aminopeptidase family protein YT_000635682.1	SCA_0547
Sca_1980	0.42	putative L-serine dehydratase beta chain UT_00221380.1	SCA_1980
fecB	0.42	putative ferrichrome ABC transporter (binding protein) UT_0016357875.1	fecB
Sca_1832	0.42	hypothetical protein YP_001635887.1	SCA_1832
Sca_1777	0.41	hypothetical protein YP_001635885.1	SCA_1777
fbp	0.41	putative fructose-bisphosphatase UT_0016350831.1	fbp
Sca_0984	0.41	hypothetical protein YP_00223184.1	SCA_0984
Sca_0273	0.41	putative lipoprotein, AdhesinB family protein UT_000635886.1	SCA_0273
tyrA	0.41	prephenate dehydrogenase RE_0016350846.1	tyrA
purB	0.41	adenylosuccinate lyase DE_001635582.1	purB
Sca_2346	0.41	putative capsular polysaccharide biosynthesis protein UT_002635484.1	SCA_2346
Sca_1922	0.41	putative integral membrane efflux protein UT_0016359869.1	SCA_1922
Sca_1450	0.41	hypothetical protein YP_001635486.1	SCA_1450
Sca_2345	0.41	hypothetical protein YP_002635483.1	SCA_2345
sdhB	0.41	succinate dehydrogenase iron-sulfur subunit UC_000635884.1	sdhB
Sca_0661	0.41		SCA_0661
atpD	0.41	F0F1 ATP synthase subunit beta 0F_001635683.1	atpD
Sca_1427	0.41	hypothetical protein YP_001635483.1	SCA_1427
potA	0.41	putative spermidine/putrescine import ATP-binding protein PotA UT_000635485.1	potA
ctaB	0.41	protoheme IX farnesyltransferase RO_00233362.1	ctaB
Sca_0743	0.4	hypothetical protein YP_000635580.1	SCA_0743
Sca_1365	0.4	leucyl-tRNA synthetase (fragment 1) EU_0016353847.1	leuS'
murC	0.4	UDP-N-acetylmuramate--L-alanine ligase DP_0016353857.1	murC
Sca_2184	0.4	hypothetical protein YP_002635288.1	SCA_2184
Sca_0418	0.4	putative branched-chain amino acid transport system II carrier protein UT_000635383.1	SCA_0418
Sca_0626	0.4	putative sodium transport protein UT_000635483.1	SCA_0626
trpD	0.4	anthranilate phosphoribosyltransferase NT_0016350850.1	trpD
coaD	0.4	phosphopantetheine adenylyltransferase HO_000635684.1	coaD
Sca_0260	0.4	putative lipoprotein involved in iron transport UT_000635788.1	SCA_0260
pheT	0.39	phenylalanyl-tRNA synthetase subunit beta HE_000635789.1	pheT
Sca_2347	0.39	hypothetical protein YP_002635485.1	SCA_2347
qoxD	0.39	putative quinol oxidase polypeptide IV UT_00237168.1	qoxD
Sca_1515	0.39	hypothetical protein YP_001635581.1	SCA_1515
Sca_1348	0.39	FtsK/SpoIIIE family protein TS_0016353858.1	SCA_1348
citG	0.39	fumarate hydratase UM_001635482.1	citG
trpG	0.39	putative anthranilate synthase component II UT_0016350849.1	trpG
metK	0.39	S-adenosylmethionine synthetase -A_0016354819.1	metK
tcaB	0.39	TcaB protein CA_001635983.1	tcaB
Sca_1792	0.39	putative Na+/H+ antiporter UT_001312102.1	SCA_1792
arcD	0.38	putative arginine/ornithine antiporter UT_002635181.1	arcD
Sca_0293	0.38	putative sodium dependent nucleoside transporter UT_000635081.1	SCA_0293
rbsK	0.38	ribokinase IB_002635480.1	rbsK
Sca_1793	0.38	putative D-octopine dehydrogenase UT_001635885.1	SCA_1793
Sca_0447	0.38	putative acetyltransferase UT_00231077.1	SCA_0447
Sca_0656	0.38	putative aminotransferase UT_0006357873.1	SCA_0656
Sca_1739	0.38	hypothetical protein YP_0016358823.1	SCA_1739
Sca_0997	0.38	putative amino acid carrier protein UT_0006350860.1	SCA_0997
Sca_0346	0.38	putative transcriptional regulators of sugar metabolism UT_0006355851.1	SCA_0346
Sca_2105	0.38	putative amino acid permease UT_00243275.1	SCA_2105
saeS	0.38	histidine protein kinase SaeS IS_0006356834.1	saeS
capI	0.37	capsular polysaccharide biosynthesis protein Cap I AP_002635487.1	capI
Sca_1916	0.37	hypothetical protein YP_0016359863.1	SCA_1916
opuBA	0.37	putative proline/glycine betaine ABC transporter ATPase UT_0006358819.1	opuBA
frr	0.37	ribosome recycling factor IB_00344974.1	frr
Sca_2351	0.37	hypothetical protein YP_002635489.1	SCA_2351
Sca_2183	0.37	hypothetical protein YP_002635287.1	SCA_2183
Sca_1457	0.37	hypothetical protein YP_001635588.1	SCA_1457
Sca_0321	0.37	putative sugar efflux transporter UT_0006353875.1	SCA_0321
qoxC	0.37	putative quinol oxidase polypeptide III UT_0006359854.1	qoxC
alaS	0.37	alanyl-tRNA synthetase LA_001635283.1	alaS
Sca_1342	0.37	catabolite control protein A AT_0016353868.1	ccpA
pyc	0.37	pyruvate carboxylase YR_000635587.1	pyc
hisS	0.37	histidyl-tRNA synthetase IS_001635289.1	hisS
atpG	0.36	F0F1 ATP synthase subunit gamma 0F_001635684.1	atpG
Sca_0456	0.36	putative ABC transporter permease UT_000635787.1	SCA_0456
Sca_0625	0.36	putative protease UT_000635382.1	SCA_0625
capA	0.36	putative capsular polysaccharide synthesis enzyme Cap5A UT_002635480.1	capA
atpC	0.36	F0F1 ATP synthase subunit epsilon 0F_001635682.1	atpE
gcvPB	0.36	glycine dehydrogenase [decarboxylating] subunit 2(fragment 1) LY_001635185.1	gcvPB'
capL	0.36	capsular polysaccharide biosynthesis protein CapL AP_002635486.1	capL
fusA	0.36	elongation factor G LO_000635187.1	fusA
SCA_2085	0.36	arginine deiminase RG_002635182.1	arcA
Sca_0203	0.36	putative ribosomal protein L7Ae-like UT_000635184.1	SCA_0203
Sca_0108	0.36	PTS system sugar-specific IIBC component (fragment 1) TS_000635086.1	SCA_0108
sceA	0.35	SceA protein CE_001635681.1	sceA
Sca_0367	0.35	putative ABC transporter ATP-binding protein UT_0006358817.1	SCA_0367
Sca_0455	0.35	ABC transporter ATP-binding protein BC_000635786.1	SCA_0455
Sca_1604	0.35	hypothetical protein YP_001635684.1	SCA_1604
glyQS	0.35	glycyl-tRNA synthetase LY_001635281.1	glyS
scdA	0.35	cell wall biosynthesis protein ScdA EL_0006356835.1	scdA
ctaA	0.35	putative heme A synthase CtaA UT_000635588.1	ctaA
Sca_0457	0.35	putative lipoprotein UT_000635788.1	SCA_0457
Sca_1196	0.34	hypothetical protein YP_001635280.1	SCA_1196
Sca_0213	0.34	NAD dependent epimerase/dehydratase family protein AD_00251983.1	SCA_0213
Sca_1267	0.34	hypothetical protein YP_00251087.1	folC''
Sca_0275	0.34	putative ABC transporter ATP-binding protein UT_000635880.1	SCA_0275
Sca_2350	0.34	hypothetical protein YP_002635488.1	SCA_2350
gcvPA	0.34	glycine dehydrogenase subunit 1 LY_001635186.1	gcvPA
Sca_1268	0.33	hypothetical protein YP_00252388.1	folC'
pflA	0.33	formate acetyltransferase activating enzyme OR_002635085.1	pflA
atpA'	0.33	ATP synthase alpha chain (fragment 2) TP_001635685.1	atpA''
rpsG	0.33	30S ribosomal protein S7 0S_000635186.1	rpsG
rpsP	0.33	30S ribosomal protein S16 0S_000635789.1	rpsP
sdhA	0.32	succinate dehydrogenase flavoprotein subunit UC_000635883.1	sdhA
gcvT	0.32	glycine cleavage system aminomethyltransferase T LY_001635187.1	gcvT
Sca_0822	0.32	hypothetical protein YP_000635387.1	SCA_0822
saeR	0.32	response regulator saeR (fragment 1) ES_0006356845.1	saeR'
trpE	0.31	anthranilate synthase component I NT_0016350848.1	trpE
rpsL	0.31	30S ribosomal protein S12 0S_000635185.1	rpsL
Sca_2208	0.31	anaerobic C4-dicarboxylate transporter NA_002635280.1	SCA_2208
sceB	0.3	SceB protein CE_001635882.1	sceB
qoxB	0.3	quinol oxidase polypeptide I QoxB UI_00274,60.1	qoxB
mntH	0.29	manganese transport protein MntH AN_00271,71.1	SCA_0731
hisF	0.29	imidazole glycerol phosphate synthase subunit HisF MI_000635481.1	hisF
hisIE	0.29	bifunctional phosphoribosyl-AMP cyclohydrolase/phosphoribosyl-ATP pyrophosphatase protein IF_000635480.1	hisIE
Sca_2044	0.28	hypothetical protein YP_002635188.1	SCA_2044
Sca_0451	0.28	putative ArsC family protein UT_000635682.1	SCA_0451
hisA	0.28	1-(5-phosphoribosyl)-5-[(5- phosphoribosylamino)methylideneamino] imidazole-4-carboxamide isomerase -(_000635482.1	hisA
Sca_1814	0.28	hypothetical protein YP_001635885.1	SCA_1814
atpH	0.28	F0F1 ATP synthase subunit delta 0F_001635687.1	atpH
pbpF	0.27	penicillin-binding protein Pbp2b EN_001635183.1	pbpF
hisB	0.27	imidazoleglycerol-phosphate dehydratase MI_0006354886.1	hisB
Sca_0404	0.27	putative LysM family protein UT_000635185.1	SCA_0404
pheS	0.27	phenylalanyl-tRNA synthetase subunit alpha HE_000635788.1	pheS
atpA	0.27	ATP synthase alpha chain (fragment 1) TP_001635686.1	atpA'
pyrH	0.27	uridylate kinase RI_000635080.1	pyrH
Sca_1971	0.27	hypothetical protein YP_0016350809.1	SCA_1971
Sca_0323	0.27	hypothetical protein YP_0006353877.1	SCA_0323
hisD	0.26	histidinol dehydrogenase IS_0006354888.1	hisD
Sca_1981	0.26	hypothetical protein YP_0016350807.1	SCA_1981
Sca_1998	0.26	hypothetical protein YP_001635081.1	SCA_1998
nupC	0.26	pyrimidine nucleoside transport protein YR_000635981.1	nupC
qoxA	0.26	putative quinol oxidase polypeptide II QoxA UT_0006359856.1	qoxA
Sca_1982	0.26	hypothetical protein YP_001635080.1	SCA_1982
atpF	0.26	F0F1 ATP synthase subunit B 0F_00399761.1	atpF
metA	0.26	putative homoserine O-succinyltransferase UT_0016350840.1	metA
valS	0.26	valyl-tRNA synthetase AL_001635284.1	valS
hisH	0.26	imidazole glycerol phosphate synthase subunit HisH MI_0006354897.1	hisH
Sca_1877	0.26	hypothetical protein YP_001635986.1	SCA_1877
glpT	0.25	glycerol-3-phosphate transporter LY_001635881.1	glpT
Sca_0549	0.25	hypothetical protein YP_000635682.1	SCA_0549
Sca_2005	0.25	hypothetical protein YP_002635088.1	SCA_2005
pdxT	0.24	glutamine amidotransferase subunit PdxT LU_00205184.1	SCA_0174
Sca_0655	0.24		SCA_0655
Sca_2093	0.23	hypothetical protein YP_002635180.1	SCA_2093
Sca_1512	0.23	hypothetical protein YP_001635588.1	SCA_1512
Sca_1960	0.23	putative glucarate transporter UT_0016350827.1	SCA_1960
Sca_2036	0.23	putative xylulokinase UT_002635085.1	xylB
sat	0.22	sulfate adenylyltransferase UL_000635185.1	cysD
hisG	0.22	ATP phosphoribosyltransferase catalytic subunit TP_00313476.1	hisG
atpB	0.22	F0F1 ATP synthase subunit A 0F_00211,63.1	atpB
tyrS	0.22	tyrosyl-tRNA synthetase YR_0016353875.1	tyrS
Sca_1919	0.22		SCA_1919
pdxS	0.22	pyridoxal biosynthesis lyase PdxS YR_000635887.1	pdx1
Sca_0085	0.22	putative sodium-dependent transporter UT_000635386.1	SCA_0085
hisZ	0.21	ATP phosphoribosyltransferase regulatory subunit TP_0006355890.1	hisZ
sdhC	0.21	succinate dehydrogenase cytochrome b-558 UC_000635882.1	sdhC
rbsD	0.21	D-ribose pyranase -R_00229.70.1	rbsD
Sca_1908	0.19	putative ABC transporter UT_0016359881.1	SCA_1908
Sca_1513	0.19	hypothetical protein YP_001635589.1	SCA_1513
bph	0.18	bifunctional peptidoglycan hydrolase IF_0006357863.1	bph
Sca_1909	0.18	hypothetical protein YP_00247899.1	SCA_1909
pflB	0.18	formate acetyltransferase OR_002635086.1	pflB
Sca_2421	0.17	putative sugar transport protein UT_002635482.1	SCA_2421
Sca_0613	0.16	putative transporter protein UT_000635280.1	SCA_0613
Sca_1910	0.15	hypothetical protein YP_0016359883.1	SCA_1910
Sca_2094	0.13	putative alpha-ketoglutarate permease UT_002635189.1	SCA_2094
serS	0.13	seryl-tRNA synthetase ER_002635585.1	serS
pyrE	0.13	orotate phosphoribosyltransferase RO_000635386.1	pyrE
cysC	0.13	adenylylsulfate kinase DE_000635282.1	cysC
cysG	0.13	putative uroporphyrin-III C-methyltransferase UT_000635985.1	cysG
Sca_0548	0.12	putative permease UT_000635683.1	SCA_0548
pyrF	0.11	orotidine 5'-phosphate decarboxylase RO_000635385.1	pyrF
Sca_0042	0.11	putative sodium:dicarboxylate symporter UT_000635181.1	SCA_0042
pyrD	0.1	dihydroorotate dehydrogenase, catalytic subunit IH_000635384.1	pyrD
cysI	0.1	sulfite reductase subunit beta UL_000635884.1	cysI
Sca_1399	0.1	hypothetical protein YP_0016354809.1	SCA_1399
Sca_2189	0.09	hypothetical protein YP_002635288.1	SCA_2189
cysJ	0.09	putative sulfite reductase (NADPH) flavoprotein alpha-component UT_000635783.1	cysJ
Sca_0014	0.09	putative cystathionine beta-lyase UT_000635386.1	metC
pyrK	0.08	putative dihydroorotate dehydrogenase, electron transfer subunit UT_000635383.1	pyrK
Sca_2191	0.07	putative ABC transporter ATP-binding protein UT_002635280.1	SCA_2191
Sca_1551	0.07	hypothetical protein YP_001635587.1	SCA_1551
Sca_2190	0.07	putative ABC transporter permease UT_002635289.1	SCA_2190
cysM	0.06	Pyridoxal-5'-phosphate-dependent enzyme, beta family YR_00392476.1	cysM
pyrR	0.06	bifunctional pyrimidine regulatory protein PyrR uracil phosphoribosyltransferase IF_00202,82.1	pyrR
Sca_0062	0.05	putative permease UT_000635086.1	SCA_0062
pyrC	0.03	dihydroorotase IH_000635380.1	pyrC
pyrP	0.03	uracil permease RA_00291,83.1	pyrP
pyrB	0.03	putative aspartate transcarbamoylase UT_000635389.1	pyrB
pyrAA	0.03	carbamoyl phosphate synthase small subunit AR_000635381.1	pyrAA
carB	0.03	carbamoyl phosphate synthase large subunit AR_000635382.1	pyrAB
